# Supplementary material for: The Impact of Different Dietary Ratios of Soluble Carbohydrate-to-Neutral Detergent Fiber on Rumen Barrier Function and Inflammation in Dumont Lambs
Source: Animals (Basel). 2024 Jun 2;14(11):1666. doi: 10.3390/ani14111666 (PMC11171165; doi:10.3390/ani14111666)
Supplement: Supplementary file 1 [file animals-14-01666-s001.zip]

Archive with 1 entries (1 files):
- animals-2997972-supplementary.pdf
